# Supplementary material for: Maternal smoking during pregnancy and offspring intellectual disability: sibling analysis in an intergenerational Danish cohort
Source: Psychol Med. 2020 Oct 14;52(10):1847–56. doi: 10.1017/S0033291720003621 (PMC8044256; doi:10.1017/S0033291720003621)
Supplement: Supplementary file 1 [file S0033291720003621sup.zip]

Archive with 2 entries (2 files):
- S0033291720003621sup001.docx
- S0033291720003621sup002.docx
